# Supplementary material for: Strand-Specific RNA Sequencing Reveals Gene Expression Patterns in F1 Chick Breast Muscle and Liver after Hatching
Source: Animals (Basel). 2024 Apr 29;14(9):1335. doi: 10.3390/ani14091335 (PMC11083249; doi:10.3390/ani14091335)
Supplement: Supplementary file 1 [file animals-14-01335-s001.zip]

Archive with 1 entries (1 files):
- animals-2958164-supplementary.pdf
